# Supplementary material for: Vitamin C—Protective Role in Oxidative Stress Conditions Induced in Human Normal Colon Cells by Label-Free Raman Spectroscopy and Imaging
Source: Int J Mol Sci. 2021 Jun 28;22(13):6928. doi: 10.3390/ijms22136928 (PMC8267733; doi:10.3390/ijms22136928)
Supplement: Supplementary file 1 [file ijms-22-06928-s001.zip]

Archive with 1 entries (1 files):
- ijms-1212719-supplementary.pdf
